# Supplementary material for: Analysis of Indirect Biomarkers of Effect after Exposure to Low Doses of Bisphenol A in a Study of Successive Generations of Mice
Source: Animals (Basel). 2022 Jan 26;12(3):300. doi: 10.3390/ani12030300 (PMC8833323; doi:10.3390/ani12030300)
Supplement: Supplementary file 1 [file animals-12-00300-s001.zip]

Archive with 1 entries (1 files):
- animals-1506197-supplementary.pdf
